# Supplementary material for: Epstein–Barr virus renders the infected natural killer cell line, NKL resistant to doxorubicin-induced apoptosis
Source: Br J Cancer. 2008 Nov 4;99(11):1816–22. doi: 10.1038/sj.bjc.6604764 (PMC2600699; doi:10.1038/sj.bjc.6604764)
Supplement: Supplementary Table 1 [file 6604764x1.xls]

## Sheet: Suppl Table 1 (Fig 2A)
	Supplemental table 1. Fig 2A gel analysis using ImageJ 1.40
		NKL		TL1		TL2
		blot area	actin-corrected value	blot area	actin-corrected value	blot area	actin-corrected value
	b-actin	16480.2	1	15418.4	1	16805	1
	Bcl-2	19666.1	1.19332	15613.5	1.01265	18524.4	1.10232
	Bcl-XL	10843.6	0.657978	11403.4	0.739601	11968.2	0.712185
	Mcl-1	10552.8	0.640329	9501.98	0.616277	9644.08	0.573883
	Bax	17428.5	1.05754	16449.1	1.06685	17974.1	1.06957
	FLIPL	7985.85	0.484572	6235.02	0.404389	6254.48	0.37218
	FLIPS	27732.7	1.68279	11106.4	0.720338	10673.2	0.635123
	p53	10630.9	0.645069	10321.4	0.669425	11026.1	0.656123

## Sheet: Suppl Table 2 (Fig 2C)
Supplemental table 2. Fig 2C gel analysis using ImageJ 1.40
	NKL	CNT	NKL	DXR	TL1	CNT	TL1	DXR	TL2	CNT	TL2	DXR
	blot area	actin-corrected value	blot area	actin-corrected value	blot area	actin-corrected value	blot area	actin-corrected value	blot area	actin-corrected value	blot area	actin-corrected value
b-actin	11454.1	1	10783.1	1	10714.9	1	10422.5	1	12044	1	11473.3	1
Bcl-2	9355.43	0.816774	3252.58	0.301636	8625.94	0.805042	9044.99	0.867835	8565.23	0.711161	8223.23	0.716729
Bcl-XL	7217.65	0.630136	4129.41	0.382951	8748.82	0.81651	9127.23	0.875726	9081.06	0.75399	10384.6	0.905116
Mcl-1	10809.8	0.943746	9707.01	0.900205	10114.6	0.94398	10201.7	0.978819	9005.48	0.747714	8618.89	0.751214
Bax	6892.63	0.60176	7933.87	0.735768	7160.16	0.668244	6686.04	0.641502	6379.28	0.529664	5805.99	0.506044
FLIPL	6322.99	0.552028	2726.63	0.252861	3664.58	0.342008	4814.16	0.461902	3932.87	0.326542	5149.82	0.448853
FLIPS	5182.09	0.452422	3991.68	0.370179	6980.63	0.651488	8828.87	0.847099	9057.55	0.752037	10720.4	0.934382
HSP90	2534.56	0.221279	1823.31	0.16909	2009.43	0.187537	1793.31	0.172062	2462.14	0.204429	1786.31	0.155693
p53	9124.13	0.796581	9743.67	0.903604	8190.91	0.764442	9077.57	0.870961	5246.89	0.435643	5247.23	0.457344
phospho-p53	1994.99	0.174172	3809.38	0.353272	1595.92	0.148944	6386.53	0.612765	1538.92	0.127775	3616.87	0.315243

## Sheet: Suppl Table 3(Fig 2E)
Supplemental table 3. Fig 2E gel analysis using ImageJ 1.40
	NKL	CNT	NKL	12 h	NKL	24 h	TL1	CNT	TL1	12 h	TL1	24 h	TL2	CNT	TL2	12 h	TL2	24 h
	blot area	actin-corrected value	blot area	actin-corrected value	blot area	actin-corrected value	blot area	actin-corrected value	blot area	actin-corrected value	blot area	actin-corrected value	blot area	actin-corrected value	blot area	actin-corrected value	blot area	actin-corrected value
b-actin	8998.48	1	7091.62	1	7821.87	1	8153.77	1	7239.1	1	7891.08	1	7154.35	1	7078.98	1	8266.65	1
Bcl-2	6604.31	0.733936	4863.82	0.685855	4682.7	0.598667	6032.89	0.73989	7167.31	0.990082	10953.2	1.38804	5161.53	0.721453	5010.35	0.707779	6315.18	0.763935
Bcl-XL	9413.1	1.04608	6569.03	0.926309	3940.48	0.503777	9852.93	1.20839	6239.15	0.861868	3802.4	0.48186	8346.31	1.16661	5192.94	0.733572	4903.82	0.593205
Bax	6116.6	0.679737	5138.31	0.72456	7431.06	0.950037	9618.03	1.17958	9193.06	1.26992	8762.98	1.11049	5090.13	0.711474	7054.55	0.996548	6426.91	0.777451
FLIPL	4254.34	0.472784	2525.58	0.356135	2077.63	0.265618	3508.92	0.430343	2803.7	0.387299	1804.87	0.228723	2171.21	0.303482	1015.21	0.143411	711.163	0.086028
FLIPS	2732.77	0.303693	1666.38	0.234979	514.506	0.0657779	3550.99	0.435503	2141.8	0.295865	1309.26	0.165917	960.749	0.134289	622.142	0.0878858	138.799	0.0167902
